# Supplementary material for: Impact of Environmental Food Intake on the Gut Microbiota of Endangered Père David’s Deer: Primary Evidence for Population Reintroduction
Source: Animals (Basel). 2024 Feb 27;14(5):728. doi: 10.3390/ani14050728 (PMC10931168; doi:10.3390/ani14050728)
Supplement: Supplementary file 1 [file animals-14-00728-s001.zip]

Archive with 1 entries (1 files):
- animals-2730716-supplementary.pdf
